# Supplementary material for: Post-COVID-19-associated morbidity in children, adolescents, and adults: A matched cohort study including more than 157,000 individuals with COVID-19 in Germany
Source: PLoS Med. 2022 Nov 10;19(11):e1004122. doi: 10.1371/journal.pmed.1004122 (PMC9648706; doi:10.1371/journal.pmed.1004122)
Supplement: S1 File — ICD-10-GM codes used for operationalization of outcomes. (CSV) [file pmed.1004122.s003.csv]

Health_outcome	ICD_10_GM_code
Abdominal pain	R10.1
Abdominal pain	R10.2
Abdominal pain	R10.3
Abdominal pain	R10.4
Acute pain	R52.0
Adjustment disorder	F43.0
Adjustment disorder	F43.1
Adjustment disorder	F43.2
Adjustment disorder	F43.8
Adjustment disorder	F43.9
Anuria, oliguria	R34
Anxiety disorder	F40.0
Anxiety disorder	F40.00
Anxiety disorder	F40.01
Anxiety disorder	F40.1
Anxiety disorder	F40.2
Anxiety disorder	F40.8
Anxiety disorder	F40.9
Anxiety disorder	F41.0
Anxiety disorder	F41.1
Anxiety disorder	F41.2
Anxiety disorder	F41.3
Anxiety disorder	F41.8
Anxiety disorder	F41.9
Arthritides	M02.0
Arthritides	M02.00
Arthritides	M02.01
Arthritides	M02.02
Arthritides	M02.03
Arthritides	M02.04
Arthritides	M02.05
Arthritides	M02.06
Arthritides	M02.07
Arthritides	M02.08
Arthritides	M02.09
Arthritides	M02.1
Arthritides	M02.10
Arthritides	M02.11
Arthritides	M02.12
Arthritides	M02.13
Arthritides	M02.14
Arthritides	M02.15
Arthritides	M02.16
Arthritides	M02.17
Arthritides	M02.18
Arthritides	M02.19
Arthritides	M02.2
Arthritides	M02.20
Arthritides	M02.21
Arthritides	M02.22
Arthritides	M02.23
Arthritides	M02.24
Arthritides	M02.25
Arthritides	M02.26
Arthritides	M02.27
Arthritides	M02.28
Arthritides	M02.29
Arthritides	M02.3
Arthritides	M02.30
Arthritides	M02.31
Arthritides	M02.32
Arthritides	M02.33
Arthritides	M02.34
Arthritides	M02.35
Arthritides	M02.36
Arthritides	M02.37
Arthritides	M02.38
Arthritides	M02.39
Arthritides	M02.8
Arthritides	M02.80
Arthritides	M02.81
Arthritides	M02.82
Arthritides	M02.83
Arthritides	M02.84
Arthritides	M02.85
Arthritides	M02.86
Arthritides	M02.87
Arthritides	M02.88
Arthritides	M02.89
Arthritides	M02.9
Arthritides	M02.90
Arthritides	M02.91
Arthritides	M02.92
Arthritides	M02.93
Arthritides	M02.94
Arthritides	M02.95
Arthritides	M02.96
Arthritides	M02.97
Arthritides	M02.98
Arthritides	M02.99
Arthritides	M13.0
Arthritides	M13.1
Arthritides	M13.11
Arthritides	M13.12
Arthritides	M13.13
Arthritides	M13.14
Arthritides	M13.15
Arthritides	M13.16
Arthritides	M13.17
Arthritides	M13.18
Arthritides	M13.19
Arthritides	M13.8
Arthritides	M13.80
Arthritides	M13.81
Arthritides	M13.82
Arthritides	M13.83
Arthritides	M13.84
Arthritides	M13.85
Arthritides	M13.86
Arthritides	M13.87
Arthritides	M13.88
Arthritides	M13.89
Arthritides	M13.9
Arthritides	M13.90
Arthritides	M13.91
Arthritides	M13.92
Arthritides	M13.93
Arthritides	M13.94
Arthritides	M13.95
Arthritides	M13.96
Arthritides	M13.97
Arthritides	M13.98
Arthritides	M13.99
Ascites	R18
Behavioral symptoms	R46.0
Behavioral symptoms	R46.1
Behavioral symptoms	R46.2
Behavioral symptoms	R46.3
Behavioral symptoms	R46.4
Behavioral symptoms	R46.5
Behavioral symptoms	R46.6
Behavioral symptoms	R46.7
Behavioral symptoms	R46.8
Cachexia	R64
Carditis due to viruses	B33.2
Changes in bowel habits	R19.4
Chronic fatigue syndrome	G93.3
Cognitive function impairment	F06.7
Cognitive function impairment	U51.0
Cognitive function impairment	U51.00
Cognitive function impairment	U51.01
Cognitive function impairment	U51.02
Cognitive function impairment	U51.1
Cognitive function impairment	U51.10
Cognitive function impairment	U51.11
Cognitive function impairment	U51.12
Cognitive function impairment	U51.2
Cognitive function impairment	U51.20
Cognitive function impairment	U51.21
Cognitive function impairment	U51.22
Concentration impairment/Concentration deficit	R41.8
Cough	R05
Covid toe	L93.2
Depression	F32.0
Depression	F32.1
Depression	F32.2
Depression	F32.3
Depression	F32.8
Depression	F32.9
Depression	F33.0
Depression	F33.1
Depression	F33.2
Depression	F33.3
Depression	F33.4
Depression	F33.8
Depression	F33.9
Depression	F34.1
Developmental delay	F80.0
Developmental delay	F80.1
Developmental delay	F80.2
Developmental delay	F80.20
Developmental delay	F80.28
Developmental delay	F80.3
Developmental delay	F80.8
Developmental delay	F80.9
Developmental delay	F81.0
Developmental delay	F81.1
Developmental delay	F81.2
Developmental delay	F81.3
Developmental delay	F81.8
Developmental delay	F81.9
Developmental delay	F82.0
Developmental delay	F82.1
Developmental delay	F82.2
Developmental delay	F82.9
Developmental delay	F83
Developmental delay	F84.0
Developmental delay	F84.1
Developmental delay	F84.2
Developmental delay	F84.3
Developmental delay	F84.4
Developmental delay	F84.5
Developmental delay	F84.8
Developmental delay	F84.9
Developmental delay	F88
Developmental delay	F89
Diarrhea	A09.0
Diarrhea	A09.9
Diarrhea	A58
Diarrhea	K52.9
Diarrhea	R19.4
Diarrhea	R19.5
Disorientation	R41.0
Disturbances of smell and taste	R43.0
Disturbances of smell and taste	R43.2
Disturbances of smell and taste	R43.8
Dyslexia	R48.0
Dyslexia	R48.1
Dyslexia	R48.2
Dyslexia	R48.8
Dysmenorrhea	N91.0
Dysmenorrhea	N91.1
Dysmenorrhea	N91.2
Dysmenorrhea	N91.3
Dysmenorrhea	N91.4
Dysmenorrhea	N91.5
Dysmenorrhea	N92.0
Dysmenorrhea	N92.1
Dysmenorrhea	N92.2
Dysmenorrhea	N92.3
Dysmenorrhea	N92.4
Dysmenorrhea	N92.5
Dysmenorrhea	N92.6
Dysmenorrhea	N94.0
Dysmenorrhea	N94.1
Dysmenorrhea	N94.2
Dysmenorrhea	N94.3
Dysmenorrhea	N94.4
Dysmenorrhea	N94.5
Dysmenorrhea	N94.6
Dysmenorrhea	N94.8
Dysmenorrhea	N94.9
Dysphagia	R13.0
Dysphagia	R13.1
Dysphagia	R13.9
Dyspnea	R06.0
Dyspnea	R06.2
Dyspnea	R06.88
Dyspnea	R06.88
Dysuria	R30.0
Dysuria	R30.1
Dysuria	R30.9
Emotional and behavioral disorder	F54
Emotional and behavioral disorder	F59
Emotional and behavioral disorder	F91.0
Emotional and behavioral disorder	F91.1
Emotional and behavioral disorder	F91.2
Emotional and behavioral disorder	F91.3
Emotional and behavioral disorder	F91.8
Emotional and behavioral disorder	F91.9
Emotional and behavioral disorder	F92.0
Emotional and behavioral disorder	F92.8
Emotional and behavioral disorder	F92.9
Emotional and behavioral disorder	F93.0
Emotional and behavioral disorder	F93.1
Emotional and behavioral disorder	F93.2
Emotional and behavioral disorder	F93.3
Emotional and behavioral disorder	F93.8
Emotional and behavioral disorder	F93.9
Emotional and behavioral disorder	F95.0
Emotional and behavioral disorder	F95.1
Emotional and behavioral disorder	F95.2
Emotional and behavioral disorder	F95.8
Emotional and behavioral disorder	F95.9
Emotional and behavioral disorder	F98.8
Emotional and behavioral disorder	F98.9
Epistaxis	R04.0
Eye pain	H57.1
Facial nerve paralysis	G51.0
Facial nerve paralysis	G51.1
Facial nerve paralysis	G51.2
Facial nerve paralysis	G51.3
Facial nerve paralysis	G51.4
Facial nerve paralysis	G51.8
Facial nerve paralysis	G51.9
Fever	R50.2
Fever	R50.8
Fever	R50.80
Fever	R50.88
Fever	R50.9
Flatulence	R14
Gangraen	R02.0
Gangraen	R02.00
Gangraen	R02.01
Gangraen	R02.02
Gangraen	R02.03
Gangraen	R02.04
Gangraen	R02.05
Gangraen	R02.06
Gangraen	R02.07
Gangraen	R02.09
Gangraen	R02.8
General symptoms	R68.0
General symptoms	R68.1
General symptoms	R68.2
General symptoms	R68.3
General symptoms	R68.8
Hair loss	L63.9
Hair loss	L65.8
Hair loss	L65.9
Headache	R51
Headache	R51
Hearing loss/tinnitus	H91.9
Hearing loss/tinnitus	H93.1
Hearing loss/tinnitus	H93.2
Heart failure	I11.0
Heart failure	I13.0
Heart failure	I13.2
Heart failure	I50.0
Heart failure	I50.00
Heart failure	I50.01
Heart failure	I50.02
Heart failure	I50.03
Heart failure	I50.04
Heart failure	I50.05
Heart failure	I50.1
Heart failure	I50.11
Heart failure	I50.12
Heart failure	I50.13
Heart failure	I50.14
Heart failure	I50.19
Heart failure	I50.9
Heart murmurs	R01.0
Heart murmurs	R01.1
Heart murmurs	R01.2
Heartburn	R12
Hemorrhage	R58
Hepatomegaly and splenomegaly	R16.0
Hepatomegaly and splenomegaly	R16.1
Hepatomegaly and splenomegaly	R16.2
Hoarseness	R49.0
Hoarseness	R49.1
Hoarseness	R49.2
Hoarseness	R49.8
Hyperhidrosis	R61.0
Hyperhidrosis	R61.1
Hyperhidrosis	R61.9
Hypotension	I95.0
Hypotension	I95.1
Hypotension	I95.8
Hypotension	I95.9
Impaired balance	R29.6
Joint pain	M25.4
Joint pain	M25.5
Joint pain	M25.8
Joint pain	M25.9
Loss of appetite, weight gain/loss, eating disorders	F50.0
Loss of appetite, weight gain/loss, eating disorders	F50.00
Loss of appetite, weight gain/loss, eating disorders	F50.01
Loss of appetite, weight gain/loss, eating disorders	F50.08
Loss of appetite, weight gain/loss, eating disorders	F50.1
Loss of appetite, weight gain/loss, eating disorders	F50.2
Loss of appetite, weight gain/loss, eating disorders	F50.3
Loss of appetite, weight gain/loss, eating disorders	F50.4
Loss of appetite, weight gain/loss, eating disorders	F50.5
Loss of appetite, weight gain/loss, eating disorders	F50.8
Loss of appetite, weight gain/loss, eating disorders	F50.9
Loss of appetite, weight gain/loss, eating disorders	R63.0
Loss of appetite, weight gain/loss, eating disorders	R63.4
Loss of appetite, weight gain/loss, eating disorders	R63.5
Lymphadenopathy	R59.0
Lymphadenopathy	R59.1
Lymphadenopathy	R59.9
Malaise/fatigue/exhaustion	R53.
Memory impairment	R41.0
Memory impairment	R41.1
Memory impairment	R41.2
Memory impairment	R41.3
Memory impairment	R41.8
Meningismus	R29.1
Mood disorder	R45.0
Mood disorder	R45.1
Mood disorder	R45.2
Mood disorder	R45.3
Mood disorder	R45.4
Mood disorder	R45.5
Mood disorder	R45.6
Mood disorder	R45.7
Mood disorder	R45.8
Movement disorders	F90.0
Movement disorders	F90.1
Movement disorders	F90.8
Movement disorders	F90.9
Movement disorders	G25.0
Movement disorders	G25.2
Movement disorders	G25.5
Movement disorders	G25.8
Movement disorders	R25.0
Movement disorders	R25.1
Movement disorders	R25.2
Movement disorders	R25.3
Movement disorders	R25.8
Movement disorders	R26.0
Movement disorders	R26.1
Movement disorders	R26.2
Movement disorders	R26.3
Movement disorders	R26.8
Multisystemic inflammatory syndrome	D76.4
Multisystemic inflammatory syndrome	M08.2
Multisystemic inflammatory syndrome	M30.3
Multisystemic inflammatory syndrome	R65.0
Multisystemic inflammatory syndrome	R65.1
Multisystemic inflammatory syndrome	R65.2
Multisystemic inflammatory syndrome	R65.3
Multisystemic inflammatory syndrome	R65.9
Multisystemic inflammatory syndrome	U10.9
Myalgia	M79.1
Myalgia	M79.2
Myalgia	M79.6
Myocardial infarction	I20.0
Myocardial infarction	I20.1
Myocardial infarction	I20.8
Myocardial infarction	I20.9
Myocardial infarction	I21.0
Myocardial infarction	I21.1
Myocardial infarction	I21.2
Myocardial infarction	I21.3
Myocardial infarction	I21.4
Myocardial infarction	I21.9
Myocardial infarction	I22.0
Myocardial infarction	I22.1
Myocardial infarction	I22.8
Myocardial infarction	I22.9
Myocardial infarction	I23.0
Myocardial infarction	I23.1
Myocardial infarction	I23.2
Myocardial infarction	I23.3
Myocardial infarction	I23.4
Myocardial infarction	I23.5
Myocardial infarction	I23.6
Myocardial infarction	I23.8
Myocardial infarction	I24.0
Myocardial infarction	I24.1
Myocardial infarction	I24.8
Myocardial infarction	I24.9
Myocardial infarction	I25.0
Myocardial infarction	I25.1
Myocardial infarction	I25.10
Myocardial infarction	I25.11
Myocardial infarction	I25.12
Myocardial infarction	I25.13
Myocardial infarction	I25.14
Myocardial infarction	I25.15
Myocardial infarction	I25.16
Myocardial infarction	I25.19
Myocardial infarction	I25.2
Myocardial infarction	I25.20
Myocardial infarction	I25.21
Myocardial infarction	I25.22
Myocardial infarction	I25.29
Myocardial infarction	I25.3
Myocardial infarction	I25.4
Myocardial infarction	I25.5
Myocardial infarction	I25.6
Myocardial infarction	I25.8
Myocardial infarction	I25.9
Myocarditis	I40.0
Myocarditis	I40.1
Myocarditis	I40.8
Myocarditis	I40.9
Nausea	R11.
Neurasthenia	F48.0
Neurological manifestation of Post-COVID	G57.3
Neurological manifestation of Post-COVID	G61.0
Neurological manifestation of Post-COVID	G72.80
Obsessive-compulsive disorder	F42.0
Obsessive-compulsive disorder	F42.1
Obsessive-compulsive disorder	F42.2
Obsessive-compulsive disorder	F42.8
Obsessive-compulsive disorder	F42.9
Oedema	R60.0
Oedema	R60.1
Oedema	R60.9
Other cardiac arrhythmias	I44.0
Other cardiac arrhythmias	I44.1
Other cardiac arrhythmias	I44.2
Other cardiac arrhythmias	I44.3
Other cardiac arrhythmias	I44.4
Other cardiac arrhythmias	I44.5
Other cardiac arrhythmias	I44.6
Other cardiac arrhythmias	I44.7
Other cardiac arrhythmias	I45.0
Other cardiac arrhythmias	I45.1
Other cardiac arrhythmias	I45.2
Other cardiac arrhythmias	I45.3
Other cardiac arrhythmias	I45.4
Other cardiac arrhythmias	I45.5
Other cardiac arrhythmias	I45.6
Other cardiac arrhythmias	I45.8
Other cardiac arrhythmias	I45.9
Other cardiac arrhythmias	I46.0
Other cardiac arrhythmias	I46.1
Other cardiac arrhythmias	I46.9
Other cardiac arrhythmias	I47.0
Other cardiac arrhythmias	I47.1
Other cardiac arrhythmias	I47.2
Other cardiac arrhythmias	I47.9
Other cardiac arrhythmias	I48.0
Other cardiac arrhythmias	I48.1
Other cardiac arrhythmias	I48.2
Other cardiac arrhythmias	I48.3
Other cardiac arrhythmias	I48.4
Other cardiac arrhythmias	I48.9
Other cardiac arrhythmias	I49.1
Other cardiac arrhythmias	I49.2
Other cardiac arrhythmias	I49.3
Other cardiac arrhythmias	I49.5
Other cardiac arrhythmias	I49.8
Other cardiac arrhythmias	I49.9
Other coordination disorders/ataxia	R27.0
Other coordination disorders/ataxia	R27.8
Other symptoms of the urinary system	R39.0
Other symptoms of the urinary system	R39.1
Other symptoms of the urinary system	R39.2
Other symptoms of the urinary system	R39.8
Pain, not elsewhere classified	R52.0
Pain, not elsewhere classified	R52.1
Pain, not elsewhere classified	R52.2
Pain, not elsewhere classified	R52.9
Paresis	G82.00
Paresis	G82.02
Paresis	G82.35
Paresis	G83.0
Paresis	G83.1
Paresis	G83.2
Paresis	G83.3
Paresis	G83.6
Paresis	G83.8
Paresis	G83.9
Paresthesia of skin	R20.0
Paresthesia of skin	R20.1
Paresthesia of skin	R20.2
Paresthesia of skin	R20.3
Paresthesia of skin	R20.8
Pathological findings from male genital tract	R86.0
Pathological findings from male genital tract	R86.1
Pathological findings from male genital tract	R86.2
Pathological findings from male genital tract	R86.3
Pathological findings from male genital tract	R86.4
Pathological findings from male genital tract	R86.5
Pathological findings from male genital tract	R86.6
Pathological findings from male genital tract	R86.7
Pathological findings from male genital tract	R86.8
Pathological findings from male genital tract	R86.9
Pathological lung findings	J84.0
Pathological lung findings	J84.1
Pathological lung findings	J93.8
Pathological lung findings	J98.4
Pathological reflexes	R29.2
Pericarditis	I30.0
Pericarditis	I30.8
Pericarditis	I30.9
Pericarditis	I31.9
Polyuria	R35
Pulmonary embolism	I26.0
Pulmonary embolism	I26.9
Rash	R21
Rash	R23.0
Rash	R23.1
Rash	R23.2
Rash	R23.3
Rash	R23.4
Rash	R23.8
Respiratory insufficiency	J96.0
Respiratory insufficiency	J96.00
Respiratory insufficiency	J96.01
Respiratory insufficiency	J96.09
Respiratory insufficiency	J96.1
Respiratory insufficiency	J96.10
Respiratory insufficiency	J96.11
Respiratory insufficiency	J96.19
Respiratory insufficiency	J96.9
Respiratory insufficiency	J96.90
Respiratory insufficiency	J96.91
Respiratory insufficiency	J96.99
Seizures	G40.0
Seizures	G40.00
Seizures	G40.01
Seizures	G40.02
Seizures	G40.08
Seizures	G40.09
Seizures	G40.1
Seizures	G40.2
Seizures	G40.3
Seizures	G40.4
Seizures	G40.5
Seizures	G40.6
Seizures	G40.7
Seizures	G40.8
Seizures	G40.9
Seizures	R56.0
Seizures	R56.8
Sensation and perception disorder	R44.0
Sensation and perception disorder	R44.1
Sensation and perception disorder	R44.2
Sensation and perception disorder	R44.3
Sensation and perception disorder	R44.8
Shock	R57.0
Shock	R57.1
Shock	R57.2
Shock	R57.8
Shock	R57.9
Sinus vein thrombosis	I67.8
Sleep disorders	F51
Sleep disorders	G47.0
Sleep disorders	G47.1
Sleep disorders	G47.2
Sleep disorders	G47.8
Sleep disorders	G47.9
Somatization disorder	F45.0
Somatization disorder	F45.1
Somatization disorder	F45.2
Somatization disorder	F45.3
Somatization disorder	F45.30
Somatization disorder	F45.31
Somatization disorder	F45.32
Somatization disorder	F45.33
Somatization disorder	F45.34
Somatization disorder	F45.37
Somatization disorder	F45.38
Somatization disorder	F45.39
Somatization disorder	F45.4
Somatization disorder	F45.40
Somatization disorder	F45.41
Somatization disorder	F45.8
Somatization disorder	F45.9
Somnolence, sopor, coma	R40.0
Somnolence, sopor, coma	R40.1
Somnolence, sopor, coma	R40.2
Speech and language disorders	R47.0
Speech and language disorders	R47.1
Speech and language disorders	R47.8
Stroke	I60.0
Stroke	I60.1
Stroke	I60.2
Stroke	I60.3
Stroke	I60.4
Stroke	I60.5
Stroke	I60.6
Stroke	I60.7
Stroke	I60.8
Stroke	I60.9
Stroke	I61.0
Stroke	I61.1
Stroke	I61.2
Stroke	I61.3
Stroke	I61.4
Stroke	I61.5
Stroke	I61.6
Stroke	I61.8
Stroke	I61.9
Stroke	I62.0
Stroke	I62.00
Stroke	I62.01
Stroke	I62.02
Stroke	I62.09
Stroke	I62.1
Stroke	I62.9
Stroke	I63.0
Stroke	I63.1
Stroke	I63.2
Stroke	I63.3
Stroke	I63.4
Stroke	I63.5
Stroke	I63.6
Stroke	I63.8
Stroke	I63.9
Stroke	I64
Stroke	I65.0
Stroke	I65.1
Stroke	I65.2
Stroke	I65.3
Stroke	I65.8
Stroke	I65.9
Stroke	I66.0
Stroke	I66.1
Stroke	I66.2
Stroke	I66.3
Stroke	I66.4
Stroke	I66.8
Stroke	I66.9
Stroke	I67.0
Stroke	I67.1
Stroke	I67.10
Stroke	I67.11
Stroke	I67.2
Stroke	I67.3
Stroke	I67.4
Stroke	I67.5
Stroke	I67.6
Stroke	I67.7
Stroke	I67.8
Stroke	I67.80
Stroke	I67.88
Stroke	I67.9
Stroke	I68.0
Stroke	I68.1
Stroke	I68.2
Stroke	I68.8
Stroke	I69.0
Stroke	I69.1
Stroke	I69.2
Stroke	I69.3
Stroke	I69.4
Stroke	I69.8
Subcutaneous nodules	R22.0
Subcutaneous nodules	R22.1
Subcutaneous nodules	R22.2
Subcutaneous nodules	R22.3
Subcutaneous nodules	R22.4
Subcutaneous nodules	R22.7
Subcutaneous nodules	R22.9
Syncope	R55
Tachycardia/Palpitation	I49.0
Tachycardia/Palpitation	I49.4
Tachycardia/Palpitation	R00.0
Tachycardia/Palpitation	R00.1
Tachycardia/Palpitation	R00.2
Tachycardia/Palpitation	R00.3
Tachycardia/Palpitation	R00.8
Tetany	R29.0
Throat/chest pain	R07.0
Throat/chest pain	R07.1
Throat/chest pain	R07.2
Throat/chest pain	R07.3
Throat/chest pain	R07.4
Throat/chest pain	R09.1
Thrombosis	I80.0
Thrombosis	I80.1
Thrombosis	I80.2
Thrombosis	I80.20
Thrombosis	I80.28
Thrombosis	I80.3
Thrombosis	I80.8
Thrombosis	I80.80
Thrombosis	I80.81
Thrombosis	I80.88
Thrombosis	I80.9
Urethral discharge	R36
Urinary retention	R33
Vertigo	H81.0
Vertigo	H81.1
Vertigo	H81.2
Vertigo	H81.3
Vertigo	H81.4
Vertigo	H81.8
Vertigo	H81.9
Vertigo	H82
Vertigo	R42
Visual disturbances	H53.0
Visual disturbances	H53.1
Visual disturbances	H53.2
Visual disturbances	H53.3
Visual disturbances	H53.4
Visual disturbances	H53.5
Visual disturbances	H53.6
Visual disturbances	H53.8
Visual disturbances	H53.9
